# Supplementary material for: Heme Oxygenase 1 Impairs Glucocorticoid Receptor Activity in Prostate Cancer
Source: Int J Mol Sci. 2019 Feb 26;20(5):1006. doi: 10.3390/ijms20051006 (PMC6429053; doi:10.3390/ijms20051006)
Supplement: Supplementary file 1 [file ijms-20-01006-s001.zip]

Archive with 4 entries (4 files):
- Suppl Fig1.psd
- Suppl Fig2.psd
- Suppl Fig3.psd
- Supplemental Table 1.docx
